# Supplementary material for: Epithelial AhR Suppresses Allergen-Induced Oxidative Stress and Senescence via c-Myc Regulation
Source: Antioxidants (Basel). 2025 Dec 23;15(1):22. doi: 10.3390/antiox15010022 (PMC12837779; doi:10.3390/antiox15010022)
Supplement: Supplementary file 1 [file antioxidants-15-00022-s001.zip]

Archive with 1 entries (1 files):
- antioxidants-3970518-supplementary.pdf
